# Supplementary material for: Identification and Characterization of MicroRNAs Controlled by the Osteoblast-Specific Transcription Factor Osterix
Source: PLoS One. 2013 Mar 5;8(3):e58104. doi: 10.1371/journal.pone.0058104 (PMC3589352; doi:10.1371/journal.pone.0058104)
Supplement: Table S2 — Down-regulation of miRNAs in miRNA array chips. (XLS) [file pone.0058104.s003.xls]

## Sheet: Sheet1
Table S2: Down-regulation of miRNAs in miRNA array chips
Name	Accession	Chromosome	FoldChange (Osx-/- vs Wt)	P value.raw
mmu-mir-133b-P	MI0000821	1	0.622	0.005
mmu-miR-141	MI0000166	6	0.599	0.031
mmu-mir-192-P	MI0000551	19	0.266	0.042
mmu-miR-195-P	MI0000237	11	0.584	0.054
mmu-miR-200a	MI0000554	4	0.441	0.082
mmu-miR-200b	MI0000234	4	0.391	0.083
mmu-miR-455	MI0004679	4	0.291	0.043
mmu-miR-720	MI0004678	3	0.662	0.003
mmu-miR-1191	MI0006296	7	0.527	0.061
mmu-miR-1194	MI0006299	1	0.318	0.062
