# Supplementary material for: Identification and Characterization of MicroRNAs Controlled by the Osteoblast-Specific Transcription Factor Osterix
Source: PLoS One. 2013 Mar 5;8(3):e58104. doi: 10.1371/journal.pone.0058104 (PMC3589352; doi:10.1371/journal.pone.0058104)
Supplement: Table S3 — Forward primer sequences for qPCR assays. (XLS) [file pone.0058104.s004.xls]

## Sheet: Sheet1
Table S3: Forward primer sequences for qPCR assays
Name	Forward primer sequences
mmu-miR-133a	TTTGGTCCCCTTCAACCAGCTG
mmu-miR-141	TAACACTGTCTGGTAAAGATGG
mmu-mir-192	CTGACCTATGAATTGACAGCC
mmu-miR-200a	CATCTTACCGGACAGTGCTGGA
mmu-miR-204	TTCCCTTTGTCATCCTATGCCT
mmu-miR-211	TTCCCTTTGTCATCCTTTGCCT
mmu-miR-302a	TAAGTGCTTCCATGTTTTGGTGA
mmu-miR-433	ATCATGATGGGCTCCTCGGTGT
mmu-miR-501	AATCCTTTGTCCCTGGGTGAAA
mmu-miR-544	ATTCTGCATTTTTAGCAAGCTC
mmu-miR-1194	GAATGAGTAACTGCTAGATCCT
